# Supplementary material for: Tuning CO2 Absorption in Hydrophobic Protic Ionic Liquids via Temperature and Structure
Source: Molecules. 2025 Dec 5;30(24):4674. doi: 10.3390/molecules30244674 (PMC12736301; doi:10.3390/molecules30244674)
Supplement: Supplementary file 1 [file molecules-30-04674-s001.zip]

Archive with 1 entries (1 files):
- molecules-3984342-supplementary.pdf
